# Supplementary material for: Adiponectin Mediates the Protection of H2S Against Chronic Restraint Stress-Induced Cognitive Impairment via Attenuating Hippocampal Damage
Source: Front Behav Neurosci. 2021 May 5;15:623644. doi: 10.3389/fnbeh.2021.623644 (PMC8131522; doi:10.3389/fnbeh.2021.623644)
Supplement: Supplementary file 1 [file Data_Sheet_1.ZIP]

Archive with 24 entries (16 files):
- Morris water maze test/
- Morris water maze test/The probe trail/
- Morris water maze test/The probe trail/Number of crossing platforms in probe trail.xlsx
- Morris water maze test/The probe trail/Time in target quadrant in probe trail.xlsx
- Morris water maze test/The training phase and acquisition phase/
- Morris water maze test/The training phase and acquisition phase/Route of rats in 1 st  in training phase/
- Morris water maze test/The training phase and acquisition phase/Route of rats in 1 st  in training phase/Anti-Acrp30 group.bmp
- Morris water maze test/The training phase and acquisition phase/Route of rats in 1 st  in training phase/Control group.bmp
- Morris water maze test/The training phase and acquisition phase/Route of rats in 1 st  in training phase/CRS group.bmp
- Morris water maze test/The training phase and acquisition phase/Route of rats in 1 st  in training phase/CRS+NaHS+Anti-Acrp30 group.bmp
- Morris water maze test/The training phase and acquisition phase/Route of rats in 1 st  in training phase/NaHS+CRS group.bmp
- Morris water maze test/The training phase and acquisition phase/Route of rats in 5 th in training phase/
- Morris water maze test/The training phase and acquisition phase/Route of rats in 5 th in training phase/Anti-Acrp30 group.bmp
- Morris water maze test/The training phase and acquisition phase/Route of rats in 5 th in training phase/Control group.bmp
- Morris water maze test/The training phase and acquisition phase/Route of rats in 5 th in training phase/CRS group.bmp
- Morris water maze test/The training phase and acquisition phase/Route of rats in 5 th in training phase/CRS+NaHS+Anti-Acrp30 group.bmp
- Morris water maze test/The training phase and acquisition phase/Route of rats in 5 th in training phase/NaHS+CRS group.bmp
- Morris water maze test/The training phase and acquisition phase/The acquisition phase.xlsx
- Morris water maze test/The visible platform test/
- Morris water maze test/The visible platform test/The visible platform test.xlsx
- Novel object recognition test/
- Novel object recognition test/Novel object recognition test.xlsx
- Y-maze test/
- Y-maze test/Y-maze test.xlsx
