# Supplementary material for: Adiponectin Mediates the Protection of H2S Against Chronic Restraint Stress-Induced Cognitive Impairment via Attenuating Hippocampal Damage
Source: Front Behav Neurosci. 2021 May 5;15:623644. doi: 10.3389/fnbeh.2021.623644 (PMC8131522; doi:10.3389/fnbeh.2021.623644)
Supplement: Supplementary file 1 [file Data_Sheet_1.ZIP › Morris water maze test/The probe trail/Number of crossing platforms in probe trail.xlsx]

## Sheet: Sheet1
Control group	Number of crossing platforms		CRS group	Number of crossing platforms		NaHS+CRS group	Number of crossing platforms		Anti-Acrp30+NaHS+CRS group	Number of crossing platforms		Anti-Acrp30 group	Number of crossing platforms
No.1	7		No.1	1		No.1	6		No.1	7		No.1	9
No.2	8		No.2	3		No.2	13		No.2	1		No.2	14
No.3	6		No.3	3		No.3	7		No.3	4		No.3	11
No.4	9		No.4	5		No.4	8		No.4	5		No.4	6
No.5	7		No.5	5		No.5	7		No.5	6		No.5	2
No.6	16		No.6	6		No.6	3		No.6	5		No.6	18
No.7	7					No.7	8		No.7	2		No.7	8
No.8	14					No.8	9					No.8	5
No.9	10					No.9	10					No.9	8
No.10	5					No.10	6					No.10	6
