# Supplementary material for: Adiponectin Mediates the Protection of H2S Against Chronic Restraint Stress-Induced Cognitive Impairment via Attenuating Hippocampal Damage
Source: Front Behav Neurosci. 2021 May 5;15:623644. doi: 10.3389/fnbeh.2021.623644 (PMC8131522; doi:10.3389/fnbeh.2021.623644)
Supplement: Supplementary file 1 [file Data_Sheet_1.ZIP › Morris water maze test/The probe trail/Time in target quadrant in probe trail.xlsx]

## Sheet: Sheet1
Control group	Time in target quadrant		CRS group	Time in target quadrant		NaHS+CRS group	Time in target quadrant		Anti-Acrp30+NaHS+CRS group	Time in target quadrant		Anti-Acrp30 group	Time in target quadrant
No.1	43.4		No.1	17.3		No.1	50.7		No.1	44.9		No.1	58.7
No.2	45.9		No.2	27.1		No.2	57.8		No.2	38.3		No.2	55.4
No.3	56		No.3	19.6		No.3	50.8		No.3	30.6		No.3	58.2
No.4	52.4		No.4	18.7		No.4	60.3		No.4	26.1		No.4	44.1
No.5	38.4		No.5	29.6		No.5	62.5		No.5	40.2		No.5	48.7
No.6	49		No.6	20.2		No.6	26.2		No.6	19.1		No.6	52.9
No.7	50.2					No.7	55.1					No.7	59.3
No.8	53.8					No.8	57.7					No.8	46.9
No.9	33					No.9	35.3					No.9	59.3
No.10	51.6					No.10	36.4					No.10	42.6
