# Supplementary material for: Adiponectin Mediates the Protection of H2S Against Chronic Restraint Stress-Induced Cognitive Impairment via Attenuating Hippocampal Damage
Source: Front Behav Neurosci. 2021 May 5;15:623644. doi: 10.3389/fnbeh.2021.623644 (PMC8131522; doi:10.3389/fnbeh.2021.623644)
Supplement: Supplementary file 1 [file Data_Sheet_1.ZIP › Morris water maze test/The training phase and acquisition phase/The acquisition phase.xlsx]

## Sheet: Sheet1
First day
Control group	first time	second time	third time	fourth time	Average time	CRS group	first time	second time	third time	fouth time	Average time	NaHS+CRS group	first time	second time	third time	fouth time	Average time	CRS +NaHS+Anti-Acrp30 group	first time	second time	third time	fouth time	Average time	Anti-Acrp30 group	first time	second time	third time	fouth time	Average time
No.1	27.4	34.1	6.3	34.7	25.625	No.1	120	120.1	120	11.7	92.95	No.1	110.9	120	120	54	101.225	No.1	29.2	77.7	14.4	11.5	33.2	No.1	9.7	26	82	43.5	40.3
No.2	16.1	75.5	120.1	102.8	78.625	No.2	120	10	120	120.1	92.525	No.2	71.3	102.9	13.1	33.6	55.225	No.2	14.4	118.9	120.1	40.6	73.5	No.2	120.1	45.9	48.1	87.4	75.375
No.3	42.9	120	53.7	90	76.65	No.3	120.1	42	37.3	29.1	57.125	No.3	120	81.7	120	48.9	92.65	No.3	120	120	113.9	65.5	104.85	No.3	120	117.5	79.9	7	81.1
No.4	46.9	120	120	120	101.725	No.4	120.1	120	120	120.1	120.05	No.4	120	120	91.7	120	112.925	No.4	120	100.6	120	72.8	103.35	No.4	119.9	24.1	108.1	120	93.025
No.5	120	71.6	120.1	87.8	99.875	No.5	120.1	120	120.1	16.1	94.075	No.5	120	60.3	120	18.9	79.8	No.5	12.3	98.8	20.5	12.3	35.975	No.5	18.7	120	120	4.7	65.85
No.6	120.1	107.4	58.4	25	77.725	No.6	120	17.5	16.2	55.7	52.35	No.6	45.2	9.4	84.3	48.1	46.75	No.6	120	93	120.1	117.3	112.6	No.6	13.1	120	66.7	41.3	60.275
No.7	120.1	120.1	77	58.4	93.9						84.8458	No.7	65	26.3	120.1	13	56.1						77.2458	No.7	120.1	120	120	120	120.025
No.8	120	120	49.6	84.8	93.6							No.8	120	120	107.7	42.9	97.65							No.8	120	90.9	41.3	120.1	93.075
No.9	120.1	50	5.1	120.1	73.825							No.9	6.3	120.1	70.3	12.4	52.275							No.9	120	119.8	120	102.4	115.55
No.10	108.2	106.2	70.3	24.7	77.35							No.10	120	120	40.5	14.9	73.85							No.10	45	33.5	39.5	120	59.5
					79.89												76.845												80.4075
Second day
Control group	first time	second time	third time	fouth time	Average time	CRS group	first time	second time	third time	fouth time	Average time	NaHS+CRS group	first time	second time	third time	fouth time	Average time	CRS +NaHS+Anti-Acrp30 group	first time	second time	third time	fouth time	Average time	Anti-Acrp30 group	first time	second time	third time	fouth time	Average time
No.1	33.2	27.3	54.9	16	32.85	No.1	120	8.2	6.3	15.9	37.6	No.1	50.1	14.6	12.3	7.4	21.1	No.1	29.5	24.1	5.4	11	17.5	No.1	120	120.1	46.9	9.2	74.05
No.2	120.1	120.1	62.3	64.7	91.8	No.2	29.4	23	90.2	40.6	45.8	No.2	120.1	56.6	5.9	8.6	47.8	No.2	120	20.2	5.6	7.7	38.375	No.2	31.6	16.6	11.7	9	17.225
No.3	108.8	27.3	11.9	11.3	39.825	No.3	85.5	112.5	120	27.3	86.325	No.3	84.8	79.8	20.1	12.5	49.3	No.3	120	120.1	99.3	120.1	114.875	No.3	45	11.5	17	10.6	21.025
No.4	49.8	15.2	4.5	9.5	19.75	No.4	16.1	18.4	4.4	11.3	12.55	No.4	106.6	29.2	8.1	8	37.975	No.4	119.6	12.9	41.9	9.4	45.95	No.4	73.9	4.4	6.2	8.1	23.15
No.5	120.1	117.8	39.7	31.3	77.225	No.5	30.9	9.8	24.7	36	25.35	No.5	52.1	7.3	4.8	8.4	18.15	No.5	20.9	27.7	3.8	8	15.1	No.5	27.7	51.7	5.8	8.4	23.4
No.6	22.5	9.6	4.2	7.1	10.85	No.6	40.6	32.6	27.9	31.3	33.1	No.6	27.8	21.1	5.6	26	20.125	No.6	40.6	28.6	8.2	18.1	23.875	No.6	120	120	32.2	6	69.55
No.7	17.5	10.1	6	9.4	10.75						40.1208	No.7	5.2	66.5	32.6	23.1	31.85						42.6125	No.7	120	67.5	6.6	18	53.025
No.8	27	18.4	4.2	14.6	16.05							No.8	120.1	120.1	34.5	8	70.675							No.8	106.3	59.7	34	20.5	55.125
No.9	53.4	59.7	24.9	5.2	35.8							No.9	59.8	6.6	4.1	5.1	18.9							No.9	23.5	8.5	4.8	9.2	11.5
No.10	41.7	40.6	14.7	9.8	26.7							No.10	74.7	9	6.1	5.9	23.925							No.10	89.5	49.1	5.7	29.5	43.45
					36.16												33.98												39.15
Third day
Control group	first time	second time	third time	fouth time	Average time	CRS group	first time	second time	third time	fouth time	Average time	NaHS+CRS group	first time	second time	third time	fouth time	Average time	CRS +NaHS+Anti-Acrp30 group	first time	second time	third time	fouth time	Average time	Anti-Acrp30 group	first time	second time	third time	fouth time	Average time
No.1	18.9	9.6	12.7	6.6	11.95	No.1	39.2	21.2	4.8	7	18.05	No.1	18.1	8	23.8	6.1	14	No.1	16.7	22	6.7	5.7	12.775	No.1	18.9	5.7	4.4	4.8	8.45
No.2	21.9	43.2	5.1	7.4	19.4	No.2	9.1	11	23.8	7.7	12.9	No.2	70.6	11.7	22.9	28	33.3	No.2	8.4	7	5.2	8.6	7.3	No.2	14	15.9	11.2	7.3	12.1
No.3	10.9	3	6.1	5.6	6.4	No.3	36.3	12.4	4.8	10.4	15.975	No.3	13.8	6.3	22	10.4	13.125	No.3	27.7	5.5	15.7	89.1	34.5	No.3	4	8.5	6.4	5.2	6.025
No.4	45.3	23.5	9.2	6.6	21.15	No.4	45.9	13.1	8.1	8.8	18.975	No.4	9.1	6.3	8.8	14.6	9.7	No.4	120	120	106.6	5.5	88.025	No.4	65.5	8.3	12.3	11.7	24.45
No.5	15.4	5.1	4.5	9.4	8.6	No.5	120	120.1	16.3	30	71.6	No.5	26.6	10.9	4.1	9.4	12.75	No.5	18.1	33	4.6	6.7	15.6	No.5	3	26	17.6	5.3	12.975
No.6	4.5	5.4	11.5	5.6	6.75	No.6	98.2	40.3	22.2	12.9	43.4	No.6	9.2	6.5	9	6.6	7.825	No.6	14.8	11.9	14	9.5	12.55	No.6	15.5	7.1	6	22	12.65
No.7	23.4	42.7	58.4	12.9	34.35						30.15	No.7	20.6	9	10.7	8.8	12.275						28.4583	No.7	6.2	4.8	4.2	7.4	5.65
No.8	24.4	14.1	7.5	19.1	16.275							No.8	14.4	15.5	54	11.1	23.75							No.8	42.3	49.2	9.6	27	32.025
No.9	24.7	4.5	6.9	6.5	10.65							No.9	6.3	33.4	8	5.5	13.3							No.9	10	11	50.8	61.5	33.325
No.10	21.3	15.5	3.8	13.4	13.5							No.10	9	29.4	7.3	6.7	13.1							No.10	18	18.4	39.8	4.3	20.125
					14.9025												15.3125												16.7775
Fourth day
Control group	first time	second time	third time	fouth time	Average time	CRS group	first time	second time	third time	fouth time	Average time	NaHS+CRS group	first time	second time	third time	fouth time	Average time	CRS +NaHS+Anti-Acrp30 group	first time	second time	third time	fouth time	Average time	Anti-Acrp30 group	first time	second time	third time	fouth time	Average time
No.1	11.6	10.8	9.9	6.9	9.8	No.1	8.3	18.5	11.6	6	11.1	No.1	4	5.9	10.7	18.9	9.875	No.1	18.2	19.6	4.6	5.5	11.975	No.1	38.1	13.1	11.7	24.1	21.75
No.2	25.9	9.1	8.8	6.9	12.675	No.2	11.3	6.3	4.5	5.9	7	No.2	4.5	13.5	4	9.1	7.775	No.2	3.5	11.9	4.5	10	7.475	No.2	33.8	11.9	4.8	5.2	13.925
No.3	23.2	19.4	16.6	11.7	17.725	No.3	18.9	26.6	14.4	8.9	17.2	No.3	6.5	9.8	11.6	6.9	8.7	No.3	53.5	9.8	5.1	9.8	19.55	No.3	16.7	15.5	9.5	11.7	13.35
No.4	8.2	8.7	7.8	7.3	8	No.4	15.9	9.4	3.8	5.9	8.75	No.4	17.5	7	5.9	8.1	9.625	No.4	120	120.1	119.1	18.6	94.45	No.4	11.6	16.6	4.8	5.7	9.675
No.5	16.9	4.1	8.6	6.5	9.025	No.5	120	120	92.3	29.7	90.5	No.5	81.1	6.1	4.8	8.3	25.075	No.5	9	7.6	7.5	31.3	13.85	No.5	44.8	7.3	5.3	7.8	16.3
No.6	26.9	6.3	10	4.9	12.025	No.6	9.1	13.9	9.1	10.4	10.625	No.6	9.7	10.5	6	9.4	8.9	No.6	6.3	14.6	4.2	23	12.025	No.6	8.4	3	5.1	8.8	6.325
No.7	7.1	10.2	11.1	13.6	10.5						24.1958	No.7	17.5	11.5	5.1	13.5	11.9						26.5542	No.7	6.7	6.9	6.7	6.5	6.7
No.8	10.2	4.4	19.1	6.3	10							No.8	13	10.2	24.4	13.1	15.175							No.8	25.4	5.5	3.3	27.6	15.45
No.9	32.3	7.6	23.4	8.1	17.85							No.9	44	33	4.1	5.9	21.75							No.9	28.6	15.6	22.1	7.4	18.425
No.10	13.2	7.6	29	6.1	13.975							No.10	6.7	6.6	9.5	6.5	7.325							No.10	9.7	9.1	22.3	15.5	14.15
					12.1575												12.61												13.605
Fifth day
Control group	first time	second time	third time	fouth time	Average time	CRS group	first time	second time	third time	fouth time	Average time	NaHS+CRS group	first time	second time	third time	fouth time	Average time	CRS +NaHS+Anti-Acrp30 group	first time	second time	third time	fouth time	Average time	Anti-Acrp30 group	first time	second time	third time	fouth time	Average time
No.1	23.9	5.9	9	6.3	11.275	No.1	13.5	10.9	27.5	52.3	26.05	No.1	25	7.3	4.3	6	10.65	No.1	10.6	7.8	4.1	6	7.125	No.1	3.8	13.4	6.8	22.9	11.725
No.2	4.5	7.1	8.1	6.9	6.65	No.2	5.9	8.5	4.2	7	6.4	No.2	9.8	6	4.2	5.6	6.4	No.2	10.6	5.5	64	16.5	24.15	No.2	13.5	10	5.1	5.9	8.625
No.3	4.6	5.9	4.5	5.2	5.05	No.3	33.6	21.7	5	9.8	17.525	No.3	4.5	5.9	8.1	4.4	5.725	No.3	5.2	11.5	32.1	12	15.2	No.3	9.1	13.3	6.6	7.5	9.125
No.4	24.8	36.5	10.4	12.3	21	No.4	22	4.8	7.1	6.1	10	No.4	8.8	7.3	5.4	14.9	9.1	No.4	7.3	9.4	5.6	22.4	11.175	No.4	4.5	7.5	11	6	7.25
No.5	6	14.9	28.7	9.8	14.85	No.5	5.6	7.5	4.1	6.1	5.825	No.5	5.1	8.1	3.7	5.2	5.525	No.5	31.3	6.7	6.6	11.5	14.025	No.5	6.5	5.4	4.8	6.1	5.7
No.6	9.4	11.7	4.8	15.1	10.25	No.6	119.9	31.9	5.6	8.8	41.55	No.6	6	10.2	6.7	6.7	7.4	No.6	9.1	11.6	29.1	8.5	14.575	No.6	6.7	5.5	3.2	5.6	5.25
No.7	9.8	7.6	8.8	8.1	8.575						17.8917	No.7	8.4	17	4.2	9.4	9.75						14.375	No.7	11.1	7.5	4.7	6.1	7.35
No.8	4.2	6.3	5.7	8.4	6.15							No.8	13	9	9.1	12.6	10.925							No.8	12.2	5.4	8.2	7	8.2
No.9	4.6	7	6	7.3	6.225							No.9	5.1	7	4.2	6	5.575							No.9	11	38.8	10.6	6.1	16.625
No.10	11.9	11.7	11.5	7	10.525							No.10	3.6	7.1	4	4.5	4.8							No.10	10.6	12.7	6.3	9.8	9.85
					10.055												7.585												8.97
