# Supplementary material for: Adiponectin Mediates the Protection of H2S Against Chronic Restraint Stress-Induced Cognitive Impairment via Attenuating Hippocampal Damage
Source: Front Behav Neurosci. 2021 May 5;15:623644. doi: 10.3389/fnbeh.2021.623644 (PMC8131522; doi:10.3389/fnbeh.2021.623644)
Supplement: Supplementary file 1 [file Data_Sheet_1.ZIP › Morris water maze test/The visible platform test/The visible platform test.xlsx]

## Sheet: Sheet1
Experimental note	Retention time of outer ring (s)	Percentage of retention time of outer ring (%)	Movement distance of outer ring (mm)	Percentage of outer ring movement (%)	Number of outer ring entries	Percentage of outer ring entry (%)	Detention time in Central ring (s)	Percentage of detention time in Central ring (%)	movement distance of central ring(mm)	Percentage of Movement Distance in central ring(%)	Number of Central Entries	Percentage of Entries in central ring(%)	Retention time of inner ring (s)	Percentage of retention time in inner ring (%)	Movement distance of inner ring (mm)	Percentage of movement in inner ring (%)	Number of entries in inner ring	Percentage of entry in inner ring (%)	The incubation period (s)	Toward the Angle	Experimental method (0: positioning navigation 1: space search)
Control group (No.1)	5.3	45	1984.2	54.9	2	28.6	5.4	45.7	1161.3	32.1	4	57.1	1.1	9.3	468.4	13	1	14.3	12.5	42.4	0
Control group (No.2)	77.3	77.3	21820.4	80.5	6	28.6	16.4	16.4	3778.7	13.9	11	52.4	6.2	6.2	1491.7	5.5	4	19	102.3	54.4	0
Control group (No.3)	14.9	26.2	2151.1	23.1	3	18.8	32.9	57.7	5630.6	60.5	8	50	9.2	16.1	1529.7	16.4	5	31.3	61.6	1.1	0
Control group (No.4)	22.6	45.7	4448.5	41.6	4	19	20.8	42.1	4393.9	41.1	11	52.4	6	12.2	1847.1	17.3	6	28.6	53.8	63	0
Control group (No.5)	37.8	59.9	7127.1	48.8	10	31.3	20.3	32.2	5948.7	40.8	17	53.1	5	7.9	1521.4	10.4	5	15.6	67.6	37	0
Control group (No.6)	80	68.4	29758.9	51.9	27	38.6	19.9	17	16913.6	29.5	27	38.6	17.1	14.6	10622.7	18.5	16	22.9	120	17	0
Control group (No.7)	13.7	47.4	3864.5	54.6	3	37.5	14.7	50.7	3066.9	43.3	4	50	0.6	1.9	148.2	2.1	1	12.5	29.8	39.7	0
Control group (No.8)	55.3	70	24355.1	59	16	30.8	16.9	21.4	12329.9	29.9	28	53.8	6.8	8.6	4578.8	11.1	8	15.4	82.1	15.5	0
Control group (No.9)	68.4	61.9	16704.4	62.4	13	29.5	32.7	29.6	7683.1	28.7	23	52.3	9.4	8.5	2381.2	8.9	8	18.2	120.1	41.2	0
Control group (No.10)	75.5	78.8	15140.2	62.9	6	23.1	16.9	17.6	7873.1	32.7	17	65.4	3.4	3.6	1056.1	4.4	3	11.5	98.1	69.8	0
CRS (No.1)	3.4	25.4	1063.2	33.9	3	33.3	6.7	50.9	1434.1	45.7	5	55.6	3.1	23.7	642.6	20.5	1	11.1	14.4	9.6	0
CRS (No.2)	4	46.8	1204.8	66.5	1	50	4.5	53.2	606.5	33.5	1	50	0	0	0	0	0	0	8.8	20.6	0
CRS (No.3)	0.5	6.4	156.9	7.5	0	0	5.5	73.6	1468.9	70.1	2	66.7	1.5	20	471.1	22.4	1	33.3	8.2	54	0
CRS (No.4)	59.9	76.4	19298.6	83.9	5	29.4	15.9	20.3	3068.3	13.3	9	52.9	2.6	3.3	633.5	2.8	3	17.6	80.4	70.8	0
CRS (No.5)	0	0	0	0	0	0	7.7	46.5	1818.6	41.5	2	50	8.9	53.5	2562.5	58.5	2	50	18.5	43.6	0
CRS (No.6)	3.8	24.5	1070.2	22.9	1	20	11.2	73	3237.4	69.3	3	60	0.4	2.5	365.7	7.8	1	20	17	0.2	0
NaHS+CRS group (No.1)	5.1	50	1816.9	69.7	1	25	5.1	50	788.6	30.3	3	75	0	0	0	0	0	0	11	53.6	0
NaHS+CRS group (No.2)	18	42	5132.7	45.9	9	29	18.2	42.4	4434.3	39.6	16	51.6	6.7	15.7	1627.3	14.5	6	19.4	46.3	19.5	0
NaHS+CRS group (No.3)	2.7	23.8	796	34.8	1	20	6.9	59.9	1072.8	46.9	3	60	1.9	16.3	417	18.2	1	20	13.4	29.5	0
NaHS+CRS group (No.4)	29.1	78.5	8392.9	86.1	2	22.2	6.5	17.5	1118.4	11.5	5	55.6	1.5	4	237.2	2.4	2	22.2	37.8	16	0
NaHS+CRS group (No.5)	3.6	25	953.9	22.8	2	22.2	7.3	50.5	2049.44	48.9	5	55.6	3.5	24.5	1186.7	28.3	2	22.2	15.3	14.9	0
NaHS+CRS group (No.6)	10.2	40.5	1908.2	37.6	3	23.1	12.1	48	2288.2	45.1	7	53.8	2.9	11.5	876	17.3	3	23.1	28.7	15.8	0
NaHS+CRS group (No.7)	3.4	29.9	1000.7	34	0	0	7.4	64	1542.9	52.4	2	66.7	0.7	6.1	399.1	13.6	1	33.3	12.1	17.1	0
NaHS+CRS group (No.8)	52.5	62.1	12830.9	58.2	11	27.5	21.7	25.6	6337.5	28.7	20	50	10.4	12.3	2882.1	13.1	9	22.5	90.8	9.8	0
NaHS+CRS group (No.9)	0	0	0	0	0	0	3.4	72.1	575.2	44	1	50	1.3	27.9	588.1	56	1	50	4.9	13.6	0
NaHS+CRS group (No.10)	16.7	51.4	3973.3	42.3	2	18.2	13.5	41.6	4342.1	46.2	6	54.5	2.3	7	1073.1	11.4	3	27.3	35.9	27.5	0
CRS +NaHS+Anti-Acrp30 group (No.1)	0	0	0	0	0	0	10.1	83.7	2234.6	76.6	2	50	2	16.3	681.4	23.4	2	50	13.4	35.7	0
CRS +NaHS+Anti-Acrp30 group (No.2)	51.9	69.5	18913.5	75.5	10	34.5	19.2	25.6	4713.7	18.8	15	51.7	3.7	4.9	1436	5.7	4	13.8	80.5	83.8	0
CRS +NaHS+Anti-Acrp30 group (No.4)	19.1	67	5804.6	73	3	27.3	7.8	27.5	1637.7	20.6	6	54.5	1.6	5.5	510.3	6.4	2	18.2	29.7	73.2	0
CRS +NaHS+Anti-Acrp30 group (No.5)	0	0	0	0	0	-1.$	6	100	906.5	100	0	-1.$	0	0	0	0	0	-1.$	6	19.1	0
CRS +NaHS+Anti-Acrp30 group (No.6)	32.7	68.9	9087.7	70.9	7	30.4	11.6	24.4	2842.1	22.2	12	52.2	3.2	6.7	890.2	6.9	4	17.4	49.4	6	0
CRS +NaHS+Anti-Acrp30 group (No.3)	6.6	51.9	2106.9	66.4	1	20	5.5	43.2	841.9	26.5	3	60	0.6	4.9	226.5	7.1	1	20	12.7	7.9	0
Anti-Acrp30 group (No.1)	38	49	10498.8	48.9	8	22.9	30.2	38.9	8472.5	39.5	18	51.4	9.4	12.1	2504.6	11.7	9	25.7	82.2	67.4	0
Anti-Acrp30 group (No.2)	100.6	85.6	33255.3	79.1	10	33.3	13	11.1	6728.2	16	15	50	3.9	3.3	2037.7	4.8	5	16.7	120	36.4	0
Anti-Acrp 30 group (No.3)	9.4	60	2203.3	63.7	1	20	5.3	34	908.4	26.3	3	60	0.9	6	347.6	10	1	20	16	0.3	0
Anti-Acrp30 group (No.4)	10	59.2	3523.3	66.4	1	16.7	5.6	33.4	991.4	18.7	3	50	1.3	7.4	794.2	15	2	33.3	17.5	44.9	0
Anti-Acrp30 group (No.5)	25.4	71.3	4356	64.4	3	27.3	8.5	23.9	1816.6	26.9	6	54.5	1.7	4.8	591.9	8.8	2	18.2	37.7	8.3	0
Anti-Acrp30 group (No.6)	24.9	61.1	9286.5	61.2	6	28.6	11.6	28.3	3295.3	21.7	9	42.9	4.3	10.6	2587.6	17.1	6	28.6	42.4	49.2	0
Anti-Acrp30 group (No.7)	19.5	66.8	4844.1	60.5	4	36.4	7.9	27.1	1200.3	15	3	27.3	1.8	6.1	1957.8	24.5	4	36.4	30.3	5.6	0
Anti-Acrp30 group (No.8)	58.4	80.7	15705.3	82.3	6	37.5	12.8	17.7	2934.7	15.4	8	50	1.2	1.6	447.9	2.3	2	12.5	75.7	10	0
Anti-Acrp30 group (No.9)	49.5	66.6	9985.1	63.6	14	35.9	18.8	25.4	4440.5	28.3	19	48.7	5.9	8	1280.4	8.2	6	15.4	78.7	53.1	0
Anti-Acrp30 group (No.10)	0.4	7.2	97.6	10.4	0	0	4.1	74.6	525.6	56.1	2	66.7	1	18.3	313.6	33.5	1	33.3	5.8	26.2	0
