# Supplementary material for: Adiponectin Mediates the Protection of H2S Against Chronic Restraint Stress-Induced Cognitive Impairment via Attenuating Hippocampal Damage
Source: Front Behav Neurosci. 2021 May 5;15:623644. doi: 10.3389/fnbeh.2021.623644 (PMC8131522; doi:10.3389/fnbeh.2021.623644)
Supplement: Supplementary file 1 [file Data_Sheet_1.ZIP › Novel object recognition test/Novel object recognition test.xlsx]

## Sheet: Sheet1
Control group	familiar object time	novel object time	total time	discrimination index	discrimination index*100%
Control group (No.1)	10	21	31	0.677419	67.7419
Control group (No.2)	25	23	48	0.479167	47.9167
Control group (No.4)	29	38	67	0.567164	56.7164
Control group (No.5)	14	15	29	0.517241	51.7241
Control group (No.6)	28	28	56	0.5	50
Control group (No.7)	22	35	57	0.614035	61.4035
Control group (No.8)	25	35	60	0.583333	58.3333
Control group (No.9)	13	14	27	0.518519	51.8519
Control group (No.10)	21	28	49	0.571429	57.1429
CRS group	familiar object time	novel object time	total time	discrimination index	discrimination index*100%
CRS (No.1)	10	24	34	0.705882	70.5882
CRS (No.2)	7	8	15	0.533333	53.3333
CRS (No.3)	33	19	52	0.365385	36.5385
CRS (No.4)	16	11	27	0.407407	40.7407
CRS (No.5)	32	4	36	0.111111	11.1111
CRS (No.6)	16	14	30	0.466667	46.6667
CRS (No.7)	27	29	56	0.517857	51.7857
CRS (No.8)	died	died	died	died	died
CRS (No.9)	23	19	42	0.452381	45.2381
CRS (No.10)	20	9	29	0.310345	31.0345
NaHS+CRS group	familiar object time	novel object time	total time	discrimination index	discrimination index*100%
NaHS+CRS group (No.1)	13	18	31	0.580645	58.0645
NaHS+CRS group (No.2)	4	32	36	0.888889	88.8889
NaHS+CRS group (No.3)	15	33	48	0.6875	68.75
NaHS+CRS group (No.4)	7	17	24	0.708333	70.8333
NaHS+CRS group (No.5)	8	17	25	0.68	68
NaHS+CRS group (No.6)	11	7	18	0.388889	38.8889
NaHS+CRS group (No.7)	15	38	53	0.716981	71.6981
NaHS+CRS group (No.8)	13	20	33	0.606061	60.6061
NaHS+CRS group (No.9)	22	30	52	0.576923	57.6923
NaHS+CRS group (No.10)	7	26	33	0.787879	78.7879
Anti-Acrp30+NaHS+CRS group	familiar object time	novel object time	total time	discrimination index	discrimination index*100%
CRS +NaHS+Anti-Acrp30 group (No.1)	21	14	35	0.4	40
CRS +NaHS+Anti-Acrp30 group (No.2)	19	7	26	0.269231	27.2727
CRS +NaHS+Anti-Acrp30 group (No.3)	18	17	35	0.485714	48.5714
CRS +NaHS+Anti-Acrp30 group (No.5)	14	19	33	0.575758	58.3333
CRS +NaHS+Anti-Acrp30 group (No.6)	15	22	37	0.594595	59.4595
CRS +NaHS+Anti-Acrp30 group (No.7)	36	31	67	0.462687	46.2687
Anti-Acrp30 group	familiar object time	novel object time	total time	discrimination index	discrimination index*100%
Anti-Acrp30 group (No.1)	11	16	27	0.592593	59.2593
Anti-Acrp30 group (No.2)	17	30	47	0.638298	63.8298
Anti-Acrp 30 group (No.3)	13	18	31	0.580645	58.0645
Anti-Acrp30 group (No.4)	17	35	52	0.673077	67.3077
Anti-Acrp30 group (No.6)	14	47	61	0.770492	77.0492
Anti-Acrp30 group (No.8)	12	19	31	0.612903	61.2903
Anti-Acrp30 group (No.9)	23	17	40	0.425	42.5
Anti-Acrp30 group (No.10)	11	28	39	0.717949	71.7949
