# Supplementary material for: Adiponectin Mediates the Protection of H2S Against Chronic Restraint Stress-Induced Cognitive Impairment via Attenuating Hippocampal Damage
Source: Front Behav Neurosci. 2021 May 5;15:623644. doi: 10.3389/fnbeh.2021.623644 (PMC8131522; doi:10.3389/fnbeh.2021.623644)
Supplement: Supplementary file 1 [file Data_Sheet_1.ZIP › Y-maze test/Y-maze test.xlsx]

## Sheet: Sheet1
Control group	Total correct alternating sequence	Total alternating sequence	Spontaneous alternation rate
Control group (No.1)	17	22	0.772727
Control group (No.2)	8	19	0.421053
Control group (No.3)	12	20	0.6
Control group (No.4)	13	19	0.684211
Control group (No.5)	12	18	0.666667
Control group (No.6)	16	24	0.666667
Control group (No.7)	12	19	0.631579
Control group (No.8)	15	18	0.833333
Control group (No.9)	11	17	0.647059
CRS group	Total correct alternating sequence	Total alternating sequence	spontaneous alternation rate
CRS (No.1)	11	19	0.578947
CRS (No.2)	14	27	0.518519
CRS (No.3)	17	31	0.548387
CRS (No.4)	16	25	0.64
CRS (No.5)	10	23	0.434783
CRS (No.6)	9	15	0.6
CRS (No.7)	8	16	0.5
CRS (No.8)	10	18	0.555556
NaHS+CRS group	Total correct alternating sequence	Total alternating sequence	spontaneous alternation rate
NaHS+CRS group (No.1)	17	21	0.809524
NaHS+CRS group (No.2)	17	27	0.62963
NaHS+CRS group (No.3)	12	17	0.705882
NaHS+CRS group (No.4)	19	26	0.730769
NaHS+CRS group (No.5)	18	26	0.692308
NaHS+CRS group (No.6)	16	21	0.761905
NaHS+CRS group (No.7)	13	23	0.565217
NaHS+CRS group (No.8)	14	20	0.7
Anti-Acrp30+NaHS+CRS group	Total correct alternating sequence	Total alternating sequence	spontaneous alternation rate
CRS +NaHS+Anti-Acrp30 group (No.1)	13	21	0.619048
CRS +NaHS+Anti-Acrp30 group (No.2)	10	21	0.47619
CRS +NaHS+Anti-Acrp30 group (No.3)	9	16	0.5625
CRS +NaHS+Anti-Acrp30 group (No.4)	11	24	0.458333
CRS +NaHS+Anti-Acrp30 group (No.5)	18	27	0.666667
CRS +NaHS+Anti-Acrp30 group (No.6)	13	20	0.65
CRS +NaHS+Anti-Acrp30 group (No.7)	12	23	0.521739
CRS +NaHS+Anti-Acrp30 group (No.8)	12	22	0.545455
Anti-Acrp30 group	Total correct alternating sequence	Total alternating sequence	spontaneous alternation rate
Anti-Acrp30 group (No.1)	13	22	0.590909
Anti-Acrp30 group (No.2)	14	21	0.666667
Anti-Acrp 30 group (No.3)	16	23	0.695652
Anti-Acrp30 group (No.4)	13	18	0.722222
Anti-Acrp30 group (No.5)	14	21	0.666667
Anti-Acrp30 group (No.6)	14	19	0.736842
Anti-Acrp30 group (No.7)	10	18	0.555556
Anti-Acrp30 group (No.8)	18	23	0.782609
Anti-Acrp30 group (No.9)	11	20	0.55
